# Supplementary material for: Palmitoylation of Prolactin-Releasing Peptide Increased Affinity for and Activation of the GPR10, NPFF-R2 and NPFF-R1 Receptors: In Vitro Study
Source: Int J Mol Sci. 2021 Aug 18;22(16):8904. doi: 10.3390/ijms22168904 (PMC8396344; doi:10.3390/ijms22168904)
Supplement: Supplementary file 1 [file ijms-22-08904-s001.zip]

Archive with 1 entries (1 files):
- ijms-1303643-supplementary.pdf
